# Supplementary material for: Use of e-Cigarettes and Attendance at Stop Smoking Services: A Population Survey in England
Source: Toxics. 2022 Oct 7;10(10):593. doi: 10.3390/toxics10100593 (PMC9610903; doi:10.3390/toxics10100593)
Supplement: Supplementary file 1 [file toxics-10-00593-s001.zip]

Archive with 1 entries (1 files):
- toxics-1919896-supplementary.pdf
